# Supplementary material for: Plasmon Effect of Ag Nanoparticles on TiO2/rGO Nanostructures for Enhanced Energy Harvesting and Environmental Remediation
Source: Nanomaterials (Basel). 2022 Dec 23;13(1):65. doi: 10.3390/nano13010065 (PMC9824111; doi:10.3390/nano13010065)
Supplement: Supplementary file 1 [file nanomaterials-13-00065-s001.zip]

Archive with 1 entries (1 files):
- nanomaterials-1985004-supplementary.pdf
